# Supplementary material for: The Role of Tubulin Polymerization-Promoting Protein2 (TPPP2) in Spermatogenesis: A Narrative Review
Source: Int J Mol Sci. 2024 Jun 27;25(13):7017. doi: 10.3390/ijms25137017 (PMC11241133; doi:10.3390/ijms25137017)
Supplement: Supplementary file 1 [file ijms-25-07017-s001.zip]

Archive with 1 entries (1 files):
- ijms-3054357-supplementary.pdf
